# Supplementary material for: Immunomodulatory effects of chicken cathelicidin-2 on a primary hepatic cell co-culture model
Source: PLoS One. 2022 Oct 10;17(10):e0275847. doi: 10.1371/journal.pone.0275847 (PMC9550040; doi:10.1371/journal.pone.0275847)
Supplement: S1 Table — (XLSX) [file pone.0275847.s001.xlsx]

## Sheet: Munka1
Treatment	Sample ID	Metabolic activity (absorbance)	Metabolic activity (%)	LDH (IU/L)	LDH (relative activity)	IFN-γ (pg/mL)	IL-10 (pg/mL)	M-CSF (pg/mL)	CXCLi2 (pg/mL)	H2O2 (fluorescence)	H2O2 (relative fluorescence)	MDA (nmol/L)
Control	1	0.129625	103.679	0.0092	0.64486	20.2976	18.646	99.5095	147.615	23341	0.884374	0.386923
Control	2	0.123625	98.8802	0.013	0.911215	25.0801	21.5797	93.4638	113.95	26164	0.991336	0.271732
Control	3	0.124625	99.6801	0.0142	0.995327	14.0078	12.8654	100.65	139.68	26723	1.01252	0.301686
Control	4	0.128625	102.879	0.0154	1.07944	9.35803	11.9147	123.234	140.465	27656	1.04787	0.282081
Control	5	NA	NA	0.0156	1.09346	NA	23.5276	103.699	126.57	26884	1.01862	0.290032
Control	6	0.118625	94.881	0.0182	1.2757	NA	NA	101.409	216.88	27588	1.04529	0.228663
Cath-5	31	0.096625	77.2845	0.0402	2.81776	22.6792	25.4674	100.648	225.295	37120	1.40645	0.279441
Cath-5	32	0.094625	75.6849	0.0322	2.25701	21.8804	24.478	89.6918	199.52	32673	1.23796	0.110833
Cath-5	33	0.083625	66.8866	0.0306	2.14486	18.7148	22.5252	93.4569	220.605	32193	1.21977	0.272758
Cath-5	34	NA	NA	0.0268	1.8785	30.7002	37.3594	93.1187	160.655	30027	1.1377	0.261319
Cath-5	35	NA	NA	0.0332	2.3271	35.5204	41.3236	82.3779	211.34	32095	1.21606	NA
Cath-5	36	0.106625	85.2829	0.0248	1.73832	14.7868	15.7418	87.0593	160.655	29802	1.12918	0.186034
Cath-10	21	0.042625	34.0932	0.0432	3.02804	40.3712	44.2956	80.1678	331.195	48782	1.84832	0.250858
Cath-10	22	0.050625	40.4919	0.0378	2.64953	67.4561	79.94	84.6352	293.805	49998	1.89439	0.169816
Cath-10	23	0.048625	38.8922	0.0378	2.64953	49.3302	52.3379	77.7142	326.835	45045	1.70672	0.147875
Cath-10	24	0.068625	54.889	0.0482	3.3785	48.5116	52.3416	79.2017	290.68	46104	1.74685	0.215578
Cath-10	25	0.066625	53.2893	0.0472	3.30841	55.0693	61.4663	80.6956	238.625	44462	1.68463	0.176335
Cath-10	26	0.030625	24.4951	0.0458	3.21028	50.9662	52.3379	69.5508	214.105	45529	1.72506	NA
LTA	41	0.127625	102.08	0.0154	1.07944	58.3567	9.06346	101.032	163.145	39598	1.50034	0.314562
LTA	42	0.122625	98.0804	0.0142	0.995327	63.3051	13.8257	77.1528	139.68	34234	1.2971	0.260846
LTA	43	0.117625	94.0812	0.0132	0.925234	61.6529	14.7815	79.5785	116.14	34358	1.3018	0.380627
LTA	44	0.094625	75.6849	0.0134	0.939252	61.6529	17.7048	77.7142	58.11	35962	1.36258	0.345878
LTA	45	0.104625	83.6833	0.0138	0.96729	59.1833	21.5633	62.5719	65.055	37518	1.42153	0.451907
LTA	46	0.060625	48.4903	0.0134	0.939252	49.3332	5.31421	74.3711	59.82	36157	1.36996	0.228302
LTA+Cath-5	71	0.148625	118.876	0.0236	1.65421	47.6941	5.31421	54.1589	88.905	34270	1.29847	0.385841
LTA+Cath-5	72	0.078625	62.8874	0.017	1.19159	50.1477	4.38527	62.5504	102.535	30209	1.1446	0.431803
LTA+Cath-5	73	0.113625	90.8818	0.0206	1.44393	49.3302	7.18092	44.3759	64.465	30713	1.16369	0.292862
LTA+Cath-5	74	0.079625	63.6873	0.0132	0.925234	41.9959	2.10002	39.383	103.935	27261	1.0329	NA
LTA+Cath-5	75	0.097625	78.0844	0.015	1.0514	41.1758	2.55168	56.3295	83.01	32416	1.22822	0.315534
LTA+Cath-5	76	0.062625	50.09	0.0186	1.30374	NA	14.9265	NA	93.59	32015	1.21303	NA
PMA	81	0.128625	102.879	0.0166	1.16355	NA	NA	134.741	167.33	28095	1.0645	0.429858
PMA	82	0.090625	72.4855	0.0076	0.53271	NA	NA	138.014	109.615	31074	1.17737	0.319235
PMA	83	0.162625	130.074	0.0094	0.658879	NA	NA	128.474	129.61	28205	1.06867	0.195429
PMA	84	0.167625	134.073	0.0076	0.53271	12.4397	15.7389	134.992	142.835	29948	1.13471	0.310728
PMA	85	0.126625	101.28	0.0092	0.64486	22.3095	25.4002	147.057	104.64	31196	1.18199	0.202722
PMA	86	0.078625	62.8874	0.0098	0.686916	9.56842	10.7948	106.469	113.95	27718	1.05022	0.118108
PMA+Cath-5	111	0.089625	71.6857	0.0214	1.5	NA	NA	90.9955	196.83	28442	1.07765	0.217593
PMA+Cath-5	112	0.086625	69.2861	0.022	1.54206	18.2978	22.3668	109.965	189.73	33074	1.25315	NA
PMA+Cath-5	113	0.043625	34.893	0.019	1.33178	18.3183	19.1236	85.5054	154.9	29605	1.12171	0.214592
PMA+Cath-5	114	0.061625	49.2901	0.0192	1.34579	18.3183	19.1236	90.4964	165.65	27415	1.03874	0.277228
PMA+Cath-5	115	0.072625	58.0884	0.02	1.40187	NA	NA	115.463	198.625	28285	1.0717	NA
PMA+Cath-5	116	0.141625	113.277	0.0258	1.80841	29.3047	31.9586	93.4907	169.86	29561	1.12005	NA
