# Supplementary material for: Immunomodulatory effects of chicken cathelicidin-2 on a primary hepatic cell co-culture model
Source: PLoS One. 2022 Oct 10;17(10):e0275847. doi: 10.1371/journal.pone.0275847 (PMC9550040; doi:10.1371/journal.pone.0275847)
Supplement: S2 Table — (XLSX) [file pone.0275847.s002.xlsx]

## Sheet: Munka1
	Metabolic activity (%)		LDH (relative activity)		IFN-Y (pg/mL)		IL-10 (pg/mL)		M-CSF (pg/mL)		CXCLi2 (pg/mL)		H2O2 (relative fluorescence)		MDA (nmol/mL)
	Mean	SD	Mean	SD	Mean	SD	Mean	SD	Mean	SD	Mean	SD	Mean	SD	Mean	SD
Control	100	3.51384	0.0142667	0.00302699	17.1859	6.9132	17.7067	5.16602	103.661	10.183	147.527	36.0219	26392.7	1596.27	0.29352	0.0521823
Cath-5	76.2847	7.54214	0.0313	0.00541516	24.0469	7.70263	27.8159	9.63295	91.0589	6.24786	282.541	47.1898	32318.3	2639.3	0.222077	0.0725835
Cath-10	41.0251	11.565	0.0433333	0.00460377	51.9508	8.98766	57.1199	12.4312	78.6609	5.02565	196.345	29.0143	46653.3	2221.38	0.192092	0.040941
LTA	83.6833	19.7805	0.0139	0.000817313	58.914	5.0291	13.7088	5.84591	78.7367	12.5035	100.325	45.6334	36304.5	2026.56	0.330353	0.0812883
LTA+Cath-5	77.4179	24.686	0.018	0.00378206	46.0687	4.19658	6.07643	4.71635	51.3596	9.3539	121.903	25.3198	31147.3	2378.49	0.35651	0.0639259
PMA	100.613	29.0086	0.0100333	0.00335002	14.7726	6.68322	17.3113	7.42857	131.625	13.7317	127.997	23.8773	29372.7	1567.41	0.26268	0.111781
PMA+Cath-5	66.0868	26.7869	0.0212333	0.0025343	21.0598	5.49663	23.1432	6.07255	97.6526	12.0765	261.848	29.2916	29397	1983.3	0.236471	0.0353286
